# Supplementary material for: ﻿The mid-Cretaceous crown wasp genus †Tumidistephanus Ge & Tan: discovery of the first male and a new species (Hymenoptera, Stephanidae)
Source: Zookeys. 2025 Aug 4;1248:53–9. doi: 10.3897/zookeys.1248.157257 (PMC12340529; doi:10.3897/zookeys.1248.157257)
Supplement: XML Treatment for Tumidistephanus [file zookeys.1248.157257-treatment1.xml]

<!DOCTYPE tp:taxon-treatment
  PUBLIC "-//TaxonX//DTD Taxonomic Treatment Publishing DTD v0 20100105//EN" "tax-treatment-NSO.dtd">
<tp:taxon-treatment xmlns:tp="http://www.plazi.org/taxpub"><tp:treatment-meta><kwd-group><label>Taxon classification</label><kwd>
                <named-content content-type="kingdom">Animalia</named-content>
              </kwd><kwd>
                <named-content content-type="order">Hymenoptera</named-content>
              </kwd><kwd>
                <named-content content-type="family">Stephanidae</named-content>
              </kwd></kwd-group><mixed-citation publication-type="journal"><person-group><name><surname>Ge</surname><given-names>Si-Xun</given-names></name><name><surname>Ren</surname><given-names>Li-Li</given-names></name><name><surname>Tan</surname><given-names>Jiang-Li</given-names></name></person-group><article-title>﻿The mid-Cretaceous crown wasp genus †<italic><tp:taxon-name><tp:taxon-name-part taxon-name-part-type="genus" reg="Tumidistephanus">Tumidistephanus</tp:taxon-name-part></tp:taxon-name></italic> Ge &amp; Tan: discovery of the first male and a new species (<tp:taxon-name><tp:taxon-name-part taxon-name-part-type="order">Hymenoptera</tp:taxon-name-part></tp:taxon-name>, <tp:taxon-name><tp:taxon-name-part taxon-name-part-type="family">Stephanidae</tp:taxon-name-part></tp:taxon-name>)</article-title><source>Zookeys</source><day>04</day><month>08</month><year>2025</year><volume>1248</volume><fpage>53</fpage><lpage>59</lpage><pub-id pub-id-type="doi">10.3897/zookeys.1248.157257</pub-id></mixed-citation></tp:treatment-meta><tp:nomenclature><label>﻿Genus †</label><tp:taxon-name>
              <object-id xmlns:xlink="http://www.w3.org/1999/xlink" content-type="arpha" xlink:type="simple">D1AEC822-31F2-5EDE-B7AE-1BEFF8C4EA38</object-id>
              <tp:taxon-name-part taxon-name-part-type="genus" reg="Tumidistephanus">Tumidistephanus</tp:taxon-name-part>
            </tp:taxon-name><tp:taxon-authority>Ge &amp; Tan, 2023</tp:taxon-authority><tp:nomenclature-citation-list><tp:nomenclature-citation><tp:taxon-name>
                  <tp:taxon-name-part taxon-name-part-type="genus" reg="Tumidistephanus"/>
                </tp:taxon-name><comment>†<tp:taxon-name><tp:taxon-name-part taxon-name-part-type="genus" reg="Tumidistephanus">Tumidistephanus</tp:taxon-name-part></tp:taxon-name> Ge &amp; Tan, 2023: 819–844 (original description, keyed). </comment></tp:nomenclature-citation></tp:nomenclature-citation-list></tp:nomenclature><tp:treatment-sec sec-type="type species" id="SECID0ESGAC"><title>Type species.</title><p>†<italic><tp:taxon-name><tp:taxon-name-part taxon-name-part-type="genus" reg="Tumidistephanus">Tumidistephanus</tp:taxon-name-part><tp:taxon-name-part taxon-name-part-type="species" reg="prometheus">prometheus</tp:taxon-name-part></tp:taxon-name></italic> Ge &amp; Tan, 2023.</p></tp:treatment-sec><tp:treatment-sec sec-type="diagnosis" id="SECID0EDHAC"><title>Diagnosis.</title><p>Mesosoma robust. Metafemur distinctly swollen medially, appearing nearly oval in shape. Metafemur ventrally with two prominent and at least five medium-sized teeth. Female metatarsus five segmented. Forewing in females with veins Rs + M and 1Cu non-parallel in females; junction between 2-Rs, M, and 2Rs+M distinctly disconnected, forming a conspicuous gap. First metasomal tergite (T1) and sternite (S1) not fused laterally. Ovipositor length nearly as long as metasoma.</p></tp:treatment-sec></tp:taxon-treatment>
