# Supplementary material for: ﻿The mid-Cretaceous crown wasp genus †Tumidistephanus Ge & Tan: discovery of the first male and a new species (Hymenoptera, Stephanidae)
Source: Zookeys. 2025 Aug 4;1248:53–9. doi: 10.3897/zookeys.1248.157257 (PMC12340529; doi:10.3897/zookeys.1248.157257)
Supplement: XML Treatment for Tumidistephanus epimetheus [file zookeys.1248.157257-treatment2.xml]

<!DOCTYPE tp:taxon-treatment
  PUBLIC "-//TaxonX//DTD Taxonomic Treatment Publishing DTD v0 20100105//EN" "tax-treatment-NSO.dtd">
<tp:taxon-treatment xmlns:tp="http://www.plazi.org/taxpub"><tp:treatment-meta><kwd-group><label>Taxon classification</label><kwd>
                <named-content content-type="kingdom">Animalia</named-content>
              </kwd><kwd>
                <named-content content-type="order">Hymenoptera</named-content>
              </kwd><kwd>
                <named-content content-type="family">Stephanidae</named-content>
              </kwd></kwd-group><mixed-citation publication-type="journal"><person-group><name><surname>Ge</surname><given-names>Si-Xun</given-names></name><name><surname>Ren</surname><given-names>Li-Li</given-names></name><name><surname>Tan</surname><given-names>Jiang-Li</given-names></name></person-group><article-title>﻿The mid-Cretaceous crown wasp genus †<italic><tp:taxon-name><tp:taxon-name-part taxon-name-part-type="genus" reg="Tumidistephanus">Tumidistephanus</tp:taxon-name-part></tp:taxon-name></italic> Ge &amp; Tan: discovery of the first male and a new species (<tp:taxon-name><tp:taxon-name-part taxon-name-part-type="order">Hymenoptera</tp:taxon-name-part></tp:taxon-name>, <tp:taxon-name><tp:taxon-name-part taxon-name-part-type="family">Stephanidae</tp:taxon-name-part></tp:taxon-name>)</article-title><source>Zookeys</source><day>04</day><month>08</month><year>2025</year><volume>1248</volume><fpage>53</fpage><lpage>59</lpage><pub-id pub-id-type="doi">10.3897/zookeys.1248.157257</pub-id></mixed-citation></tp:treatment-meta><tp:nomenclature><label>﻿†</label><tp:taxon-name>
              <object-id xmlns:xlink="http://www.w3.org/1999/xlink" content-type="arpha" xlink:type="simple">182FC848-1FE8-5983-9102-5F56C406F561</object-id>
              <tp:taxon-name-part taxon-name-part-type="genus" reg="Tumidistephanus">Tumidistephanus</tp:taxon-name-part>
              <tp:taxon-name-part taxon-name-part-type="species" reg="epimetheus">epimetheus</tp:taxon-name-part>
              <object-id xmlns:xlink="http://www.w3.org/1999/xlink" content-type="zoobank" xlink:type="simple">https://zoobank.org/C47E9CF8-E076-4707-8D4A-30977E5ABE67</object-id>
            </tp:taxon-name><tp:taxon-authority>Ge &amp; Tan</tp:taxon-authority><tp:taxon-status xmlns:xlink="http://www.w3.org/1999/xlink" xlink:type="simple">sp. nov.</tp:taxon-status><xref ref-type="fig" rid="F1">Figs 1</xref><xref ref-type="fig" rid="F2">, 2</xref><xref ref-type="fig" rid="F3">, 3</xref></tp:nomenclature><tp:treatment-sec sec-type="material" id="SECID0E5IAC"><title>Material examined.</title><p><bold><italic>Holotype</italic></bold> • ♂, Hukawng Valley, Tanai township, Myitkyina district of Kachin state, Myanmar) (<named-content xmlns:xlink="http://www.w3.org/1999/xlink" content-type="dwc:institutional_code" xlink:title="College of Forestry, Beijing Forestry University, China" xlink:href="http://grbio.org/institution/beijing-forestry-university" xlink:type="simple">BFU</named-content>).</p></tp:treatment-sec><tp:treatment-sec sec-type="etymology" id="SECID0EOJAC"><title>Etymology.</title><p>The species name is derived from Epimetheus, the younger brother of Prometheus in ancient Greek mythology.</p></tp:treatment-sec><tp:treatment-sec sec-type="diagnosis" id="SECID0ETJAC"><title>Diagnosis.</title><p>Head subcircular, with seven distinct coronal teeth; forewing with 1-M approximately 0.5 × as long as 1-Rs and slightly curved; veins Rs + M and 1Cu parallel; vein 2Rs+M nearly absent, with veins 2-Rs and the apical abscissa of M distinctly unconnected. Metafemur markedly robust, with two prominent and five medium-sized teeth.</p><fig id="F1" position="float" orientation="portrait"><object-id xmlns:xlink="http://www.w3.org/1999/xlink" content-type="doi" xlink:type="simple">10.3897/zookeys.1248.157257.figure1</object-id><object-id xmlns:xlink="http://www.w3.org/1999/xlink" content-type="arpha" xlink:type="simple">B5547BEE-B293-52C5-9510-C17E2CAA2829</object-id><label>Figure 1.</label><caption><p>†<italic><tp:taxon-name><tp:taxon-name-part taxon-name-part-type="genus" reg="Tumidistephanus">Tumidistephanus</tp:taxon-name-part><tp:taxon-name-part taxon-name-part-type="species" reg="epimetheus">epimetheus</tp:taxon-name-part></tp:taxon-name></italic> Ge &amp; Tan, sp. nov. holotype ♂. A. Head, dorsal-lateral view; B. Head, ventral view; C. Mesosoma, dorsal-lateral view; D. Wings.</p></caption><graphic xmlns:xlink="http://www.w3.org/1999/xlink" xlink:href="zookeys-1248-053_article-157257__-g001.jpg" position="float" orientation="portrait" xlink:type="simple" id="oo_1387655.jpg"><uri content-type="original_file" xlink:type="simple">https://binary.pensoft.net/fig/1387655</uri></graphic></fig></tp:treatment-sec><tp:treatment-sec sec-type="description" id="SECID0EQKAC"><title>Description.</title><p><bold><italic>Holotype</italic>.</bold> • ♂, length of body about 3.25 mm (excluding antennae). Forewing length about 1.78 mm.</p><p><bold><italic>Head</italic>.</bold> Antenna filiform, elongate, composed of at least 19 flagellomeres; first flagellomere elongated and robust, second flagellomere comparatively short. Head broadly subcircular; frons coarsely obliquely to transversely rugose near anterior coronal tooth; vertex with seven distinct tubercles, transversely carinate posterior to the anterior coronal teeth, carinae not extending to the occipital carina. Occipital carina obsolete; temple moderately expanded posterior to compound eye.</p><fig id="F2" position="float" orientation="portrait"><object-id xmlns:xlink="http://www.w3.org/1999/xlink" content-type="doi" xlink:type="simple">10.3897/zookeys.1248.157257.figure2</object-id><object-id xmlns:xlink="http://www.w3.org/1999/xlink" content-type="arpha" xlink:type="simple">B49ACD90-15FC-5BBB-936D-4C115CD8AEBB</object-id><label>Figure 2.</label><caption><p>†<italic><tp:taxon-name><tp:taxon-name-part taxon-name-part-type="genus" reg="Tumidistephanus">Tumidistephanus</tp:taxon-name-part><tp:taxon-name-part taxon-name-part-type="species" reg="epimetheus">epimetheus</tp:taxon-name-part></tp:taxon-name></italic> Ge &amp; Tan, sp. nov. holotype ♂. A. Metasoma, lateral view; B. Hind leg, lateral view; C. Hind coxa, ventral-lateral view; D. Hind femur, lateral view; E. Hind tibia, lateral view; F. Hind tarsus, lateral view; G. Male genitalia.</p></caption><graphic xmlns:xlink="http://www.w3.org/1999/xlink" xlink:href="zookeys-1248-053_article-157257__-g002.jpg" position="float" orientation="portrait" xlink:type="simple" id="oo_1387656.jpg"><uri content-type="original_file" xlink:type="simple">https://binary.pensoft.net/fig/1387656</uri></graphic></fig><p><bold><italic>Mesosoma</italic>.</bold> Pronotum short and robust, lacking distinct pronotal fold; neck, medial and posterior region of pronotum aligned in profile. Pronotum and mesonotum densely foveate; mesopleuron laterally with oblique transverse rugosity and ventrally with large foveae.</p><fig id="F3" position="float" orientation="portrait"><object-id xmlns:xlink="http://www.w3.org/1999/xlink" content-type="doi" xlink:type="simple">10.3897/zookeys.1248.157257.figure3</object-id><object-id xmlns:xlink="http://www.w3.org/1999/xlink" content-type="arpha" xlink:type="simple">FD355322-72ED-54B0-8FF3-23F1EF1A1EA8</object-id><label>Figure 3.</label><caption><p><italic><tp:taxon-name><tp:taxon-name-part taxon-name-part-type="genus" reg="Tumidistephanus">Tumidistephanus</tp:taxon-name-part><tp:taxon-name-part taxon-name-part-type="species" reg="epimetheus">epimetheus</tp:taxon-name-part></tp:taxon-name></italic> Ge &amp; Tan, sp. nov. holotype ♂.</p></caption><graphic xmlns:xlink="http://www.w3.org/1999/xlink" xlink:href="zookeys-1248-053_article-157257__-g003.jpg" position="float" orientation="portrait" xlink:type="simple" id="oo_1387657.jpg"><uri content-type="original_file" xlink:type="simple">https://binary.pensoft.net/fig/1387657</uri></graphic></fig><p><bold><italic>Wings</italic>.</bold> Forewing: vein 1-M 0.5 × as long as 1-Rs and slightly curved, 1.5 × as long as vein m-cu; vein 2-Rs 3.4 ×as long as vein r-rs; vein r-rs ends 0.3 ×length of pterostigma; vein A incomplete, reaching only reach at 1cu-a; vein Rs + M and 1Cu parallel; vein 2Rs+M almost absent, with no connection between veins 2-Rs and the distal segment of M. Hindwing with vein Cu-a and vein M+Cu lacking.</p><p><bold><italic>Legs</italic>.</bold> Fore and mid legs with their femora and tibiae flattened and expanded. Metacoxa robust, spindle-shaped, ventrally with two rows of tubercles; metafemur coriaceous, extremely swollen medially, nearly oval in profile. Metafemur with two large and five medium-sized teeth (two intercalated between the large teeth, three discal to the apical large teeth); metatibia 1.2× as long as metafemur, with basal narrow portion 0.9× as long as apical broadened part; metatarsus with five tarsomeres; basitarsus 4.3× as long as wide.</p><p><bold><italic>Metasoma</italic>.</bold> Metasoma with eight segments. First tergum and sternum not fused laterally, Tergite I rather robust, about 0.9× as long as tergite II.</p><p><bold>Female.</bold> Unknown.</p></tp:treatment-sec></tp:taxon-treatment>
